# Supplementary material for: Water Dynamics in Starch Based Confectionery Products including Different Types of Sugar
Source: Molecules. 2022 Mar 29;27(7):2216. doi: 10.3390/molecules27072216 (PMC9000446; doi:10.3390/molecules27072216)
Supplement: Supplementary file 1 [file molecules-27-02216-s001.zip]

Archive with 1 entries (1 files):
- molecules-1649432-supplementary.pdf
